# Supplementary material for: Effect of EVAR on International Ruptured AAA Mortality—Sex and Geographic Disparities
Source: J Clin Med. 2024 Apr 23;13(9):2464. doi: 10.3390/jcm13092464 (PMC11084331; doi:10.3390/jcm13092464)
Supplement: Supplementary file 1 [file jcm-13-02464-s001.zip]

Archive with 1 entries (1 files):
- jcm-2865223-supplementary.pdf
